# Supplementary material for: Modeling miRNA-mRNA interactions that cause phenotypic abnormality in breast cancer patients
Source: PLoS One. 2017 Aug 9;12(8):e0182666. doi: 10.1371/journal.pone.0182666 (PMC5549916; doi:10.1371/journal.pone.0182666)
Supplement: S1 Tables — Table A. List of Breast cancer-associated microRNA-mRNA interactions. Table B. List of miRNA-mRNA interactions that are associated with breast cancer subtypes (NCBI GEO data). (XLSX) [file pone.0182666.s001.xlsx]

## Sheet: S1Tab_StandardInformation
S1 Table A. List of Breast cancer-associated microRNA-mRNA interactions
No.	microRNA	Expression status in breast cancer	Function of miRNA in breast cancer	Target mRNA (Gene symbol)	Gene description	Function of mRNA in breast cancer	References for miRNA-mRNA interaction (Review paper / PMID1)
1	hsa-let-7	Down-regulated	Suppresses proliferation	HRAS	Harvey Rat Sarcoma Viral Oncogene Homolog	Oncogene	O'Day et al. [49]
2	hsa-let-7	Down-regulated	Suppresses proliferation	HMGA2	High Mobility Group AT-Hook 2	Oncogene	O'Day et al. [49]
3	hsa-let-7	Down-regulated	Suppresses proliferation	LIN28A	Lin-28 Homolog A		O'Day et al. [49]
4	hsa-let-7	Down-regulated	Suppresses proliferation	PEBP1	Phosphatidylethanolamine binding protein 1	Metastasis suppressive (19531568)	O'Day et al. [49]
5	hsa-miR-101-1	Down-regulated	Suppresses proliferation	STMN1	stathmin 1	Involved in cell proliferation and migration	23071542
6	hsa-miR-101-2	Down-regulated	Suppresses proliferation	STMN1	stathmin 1	Involved in cell proliferation and migration	23071542
7	hsa-miR-103	Up-regulated	Promotes metastasis	DICER1	dicer 1, ribonuclease III	Down-regulated in malignant breast cancer (22821364)	Luqmani et al. [52]
8	hsa-miR-103	Up-regulated	Promotes metastasis	ZEB1	Zinc Finger E-Box Binding Homeobox 1	Transcription factor	Luqmani et al. [52]
9	hsa-miR-103	Up-regulated	Promotes metastasis	ZEB2	Zinc Finger E-Box Binding Homeobox 2	Transcription factor	Luqmani et al. [52]
10	hsa-miR-106b	Up-regulated	Promotes proliferation	RB1	Retinoblastoma 1	Tumor suppressor	Zhang et al. [51]
11	hsa-miR-107	Up-regulated	Promotes metastasis	DICER1	dicer 1, ribonuclease III	Down-regulated in malignant breast cancer (22821364)	Luqmani et al. [52]
12	hsa-miR-107	Up-regulated	Promotes metastasis	ZEB1	Zinc Finger E-Box Binding Homeobox 1	Transcription factor	Luqmani et al. [52]
13	hsa-miR-107	Up-regulated	Promotes metastasis	ZEB2	Zinc Finger E-Box Binding Homeobox 2	Transcription factor	Luqmani et al. [52]
14	hsa-miR-10a	Down-regulated	Breast Neoplasms	HOXD4	Homeobox D4	Upregulated in breast cancer (14614318)	19232136
15	hsa-miR-10b	Up-regulated	Promotes metastasis	HOXD10	Homeobox D10	Down-regulated in high-grade breast cancer (25081374)	van Schooneveld et al. [53]
16	hsa-miR-10b	Up-regulated	Promotes metastasis	PEBP1	Phosphatidylethanolamine binding protein 1	Metastasis suppressive (19531568)	22847191
17	hsa-miR-10b	Up-regulated	Promotes metastasis	SDC1	syndecan 1	Aggressive phenotype and poor prognosis	22573479
18	hsa-miR-122	Down-regulated	Inhibits cell proliferation and tumorigenesis	IGF1R	Insulin-like growth factor 1 receptor	Overexpressed in breast cancer	23056576
19	hsa-miR-124	Down-regulated	Suppresses EMT2	SNAI2	Snail Family Zinc Finger 2	Transcription factor	Luqmani et al. [52]
20	hsa-miR-124-1	Down-regulated	Breast Neoplasms	IQGAP1	IQ motif containing GTPase activating protein 1	Overexpressed in breast cancer (17981797)	21318219
21	hsa-miR-124-2	Down-regulated	Breast Neoplasms	IQGAP1	IQ motif containing GTPase activating protein 1	Overexpressed in breast cancer (17981797)	21318219
22	hsa-miR-124-3	Down-regulated	Breast Neoplasms	IQGAP1	IQ motif containing GTPase activating protein 1	Overexpressed in breast cancer (17981797)	21318219
23	hsa-miR-1245a	Up-regulated	Imparis DNA repair	BRCA2	breast cancer 2, early onset	Tumor suppressor	22158906
24	hsa-miR-1245b	Up-regulated	Imparis DNA repair	BRCA2	breast cancer 2, early onset	Tumor suppressor	22158906
25	hsa-miR-125a	Down-regulated	Suppresses anchorage-dependent growth	ERBB2	Erb-B2 Receptor Tyrosine Kinase 2	Proto-oncogene in breast cancer	O'Day et al. [49]
26	hsa-miR-125a	Down-regulated	Suppresses proliferation	ELAVL1	ELAV Like RNA Binding Protein 1	Overexpressed in breast cancer	19875930
27	hsa-miR-125b	Down-regulated	Inhibits cell proliferation and differentiation	EPO	Erythropoietin	Overexpressed in breast cancer (16207704)	van Schooneveld et al. [53]
28	hsa-miR-125b	Down-regulated	Inhibits cell proliferation	ENPEP	Glutamyl Aminopeptidase	Overexpressed in breast cancer (24098452)	van Schooneveld et al. [53]
29	hsa-miR-125b	Down-regulated	Inhibits migration and invasion	ERBB2	Erb-B2 Receptor Tyrosine Kinase 2	Proto-oncogene in breast cancer	van Schooneveld et al. [53]
30	hsa-miR-125b	Down-regulated	Inhibits cell proliferation and differentiation	EPOR	Erythropoietin receptor	Overexpressed in breast cancer (16207704)	van Schooneveld et al. [53]
31	hsa-miR-125b	Down-regulated	Inhibits migration and invasion	ERBB3	Erb-B2 Receptor Tyrosine Kinase 3	Overexpressed and poor survival in breast cancer	van Schooneveld et al. [53]
32	hsa-miR-125b	Down-regulated	Inhibits cell proliferation	CSNK2A2	Casein Kinase 2 Alpha 2	Overexpressed in breast cancer (24098452)	van Schooneveld et al. [53]
33	hsa-miR-125b	Down-regulated	Inhibits cell proliferation	CCNJ	cyclin J	Overexpressed in breast cancer (24098452)	van Schooneveld et al. [53]
34	hsa-miR-125b	Down-regulated	Inhibits cell proliferation	MEGF9	Multiple EGF Like Domains 9	Overexpressed in breast cancer (24098452)	van Schooneveld et al. [53]
35	hsa-miR-125b	Down-regulated	Associated with cancer pathogenesis	BMPR1B	Bone morphogenetic protein receptor type 1B	Overexpressed in breast cancer	19738052
36	hsa-miR-125b	Down-regulated	Associated with cancer pathogenesis	STARD13	StAR-related lipid transfer (START) domain containing 13	Down-regulated in breast cancer	22693547
37	hsa-miR-125b	Down-regulated	Associated with cancer pathogenesis	ARID3B	AT-Rich Interaction Domain 3B	Transcription factor	22307404
38	hsa-miR-126	Down-regulated	Suppresses metastasis and angiogenesis	IGFBP2	Insulin like growth factor binding protein 2	Overexpressed in metastatic breast cancer (22170610)	van Schooneveld et al. [53]
39	hsa-miR-126	Down-regulated	Suppresses metastasis and angiogenesis	MERTK	MER Proto-Oncogene, Tyrosine Kinase	Proto-oncogene in breast cancer	van Schooneveld et al. [53]
40	hsa-miR-126	Down-regulated	Suppresses metastasis and angiogenesis	PITPNC1	Phosphatidylinositol Transfer Protein, Cytoplasmic 1	pro-angiogenic and Overexpressed in metastatic breast cancer (22170610)	van Schooneveld et al. [53]
41	hsa-miR-126	Down-regulated	Suppressess angiogenesis	VEGFA	Vascular Endothelial Growth Factor A	Overexpressed in metastatic breast cancer (21249429)	Zhang et al. [51]
42	hsa-miR-126	Down-regulated	Suppressess angiogenesis	PIK3R2	Phosphoinositide-3-Kinase Regulatory Subunit 2	Overexpressed in metastatic breast cancer (21249429)	21249429
43	hsa-miR-128	Up-regulated	Associated with drug resistance	BAX	BCL2 Associated X Protein	Down-regulated in drug-resistant breast cancer (23526655)	23526655
44	hsa-miR-135a-1	Up-regulated	Promotes cell migration and invasion	HOXA10	homeobox A10	Transcription factor, metastasis suppressor in breast cancer (22439757)	22439757
45	hsa-miR-135a-2	Up-regulated	Promotes cell migration and invasion	HOXA10	homeobox A10	Transcription factor, metastasis suppressor in breast cancer (22439757)	22439757
46	hsa-miR-137	Down-regulated	Suppresses invasion and migration	ESRRA	Estrogen Related Receptor Alpha	Transcription factor, repress migration and proliferation in breast cancer (22723937)	22723937
47	hsa-miR-141	Down-regulated	Suppresses EMT	ZEB2	zinc finger E-box binding homeobox 2	Transcription factor, promote EMT and tumour metastasis (18376396)	18376396
48	hsa-miR-141	Down-regulated	Suppresses EMT	ZEB1	zinc finger E-box binding homeobox 1	Transcription factor, promote EMT and tumour metastasis (18376396)	18376396
49	hsa-miR-145	Down-regulated	Induces apoptosis	RTKN	Rhotekin	Promote breast cancer cell growth (19360360)	Zhang et al. [51]
50	hsa-miR-145	Down-regulated	Suppresses metastasis	CDH1	Cadherin 1	Tumor suppressor	Luqmani et al. [52]
51	hsa-miR-145	Down-regulated	Suppresses metastasis	SNAI1	Snail Family Zinc Finger 2	Transcription factor, associations with lymph node metastasis (23853691)	Luqmani et al. [52]
52	hsa-miR-145	Down-regulated	Suppresses metastasis	ZEB1	zinc finger E-box binding homeobox 1	Transcription factor, promote EMT and tumour metastasis (18376396)	Luqmani et al. [52]
53	hsa-miR-145	Down-regulated	Suppresses metastasis	ZEB2	zinc finger E-box binding homeobox 2	Transcription factor, promote EMT and tumour metastasis (18376396)	Luqmani et al. [52]
54	hsa-miR-145	Down-regulated	Suppresses metastasis	POU5F1	POU Class 5 Homeobox 1	Transcription factor, promote EMT and tumour metastasis (18376396)	Luqmani et al. [52]
55	hsa-miR-145	Down-regulated	Suppresses metastasis	FN1	Fibronectic	Promotes EMT and tumor metastasis (18376396)	Luqmani et al. [52]
56	hsa-miR-146b	Down-regulated	Reduces metastasis	NFkB1	Nuclear Factor Kappa B Subunit 1	Oncogene	van Schooneveld et al. [53]
57	hsa-miR-146b	Down-regulated	Reduces metastasis	STAT3	Signal Transducer And Activator Of Transcription 3	Transcription factor, Promote metastasis in breast cancer (22170610)	van Schooneveld et al. [53]
58	hsa-miR-155	Up-regulated	Promotes cell growth and proliferation	SOCS1	Suppressor Of Cytokine Signaling 1	Tumor suppressor	van Schooneveld et al. [53]
59	hsa-miR-155	Up-regulated	Promotes proliferation	TP53INP1	Tumor Protein P53 Inducible Nuclear Protein 1	Down-regulated in breast cancer ( 24152184)	van Schooneveld et al. [53]
60	hsa-miR-155	Up-regulated	Promotes proliferation and survival, suppresses apoptotic factor	FOXO3	Forkhead Box O3	Down-regulated in breast cancer (20371610)	van Schooneveld et al. [53]
61	hsa-miR-155	Up-regulated	Promotes TGF-b / EMT	RHOA	Ras Homolog Family Member A	Highly overexpressed in breast cancer	O'Day et al. [49]
62	hsa-miR-155	Up-regulated	Promotes EMT	CDH1	Cadherin 1	Tumor suppressor	Luqmani et al. [52]
63	hsa-miR-155	Up-regulated	Promotes EMT	CEBPB	CCAAT/Enhancer Binding Protein Beta	Tumor suppressor	Luqmani et al. [52]
64	hsa-miR-16-1	Down-regulated	Suppresses cell proliferation	HMGA1	High Mobility Group AT-Hook 1	Transcription regulator, Oncogene (19250063)	19250063, 25672252
65	hsa-miR-16-1	Down-regulated	Suppresses cell proliferation	CAPRIN1	cytoplasmic activation/proliferation-associated protein-1	Promote cell proliferation in breast cancer (19250063)	19250063, 25672252
66	hsa-miR-16-2	Down-regulated	Suppresses cell proliferation	HMGA1	High Mobility Group AT-Hook 1	Transcription regulator, Oncogene (19250063)	19250063, 25672252
67	hsa-miR-16-2	Down-regulated	Suppresses cell proliferation	CAPRIN1	cytoplasmic activation/proliferation-associated protein-1	Promote cell proliferation in breast cancer (19250063)	19250063, 25672252
68	hsa-miR-17	Down-regulated	Suppresses proliferation	NCOA3	Nuclear Receptor Coactivator 3	Overexpressed in breast cancer (16940181)	O'Day et al. [49]
69	hsa-miR-17	Down-regulated	Suppresses proliferation	CCND1	Cyclin D1	Oncogene	O'Day et al. [49]
70	hsa-miR-17	Down-regulated	Suppresses proliferation	E2F1	E2F transcription factor 1	Transcriptiona factor, Oncogene	O'Day et al. [49]
71	hsa-miR-17	Down-regulated	Promotes NK cell antitumoral activity and reduces metastasis	MAP3K2	Mitogen-Activated Protein Kinase Kinase Kinase 2	Overexpressed in breast cancer (24801835)	van Schooneveld et al. [53]
72	hsa-miR-182	Up-regulated	Promotes proliferation	FOXO1	Forkhead Box O1	Transcription factor	19574223
73	hsa-miR-18a	Up-regulated	Progression	ESR1	Estrogen receptor 1	Transcriptiona factor, proto-oncogene, ESR is associated with high grade tumor (20966540)	Zhang et al. [51]
74	hsa-miR-18b	Up-regulated	Progression	ESR1	Estrogen receptor 1	Transcriptiona factor, proto-oncogene, ESR is associated with high grade tumor (20966540)	Zhang et al. [51]
75	hsa-miR-195	Down-regulated	Breast Neoplasms	BCL2	B-Cell CLL/Lymphoma 2	Oncogene	22328513
76	hsa-miR-199a	Down-regulated	Breast Neoplasms	AXL	AXL Receptor Tyrosine Kinase	Overexpression is positively correlates with tumor metastasis and invasion (11839650)	21317930
77	hsa-miR-199b	Down-regulated	Assoicated with tumor metastasis and invasion	AXL	AXL Receptor Tyrosine Kinase	Overexpression is positively correlates with tumor metastasis and invasion (11839650)	21317930
78	hsa-miR-199b		Breast Neoplasms	ERBB2	Erb-B2 Receptor Tyrosine Kinase 2	Proto-oncogene in breast cancer	23296799
79	hsa-miR-20	Down-regulated	Suppresses proliferation	NCOA3	Nuclear Receptor Coactivator 3	Overexpressed in breast cancer (16940181)	Zhang et al. [51]
80	hsa-miR-20	Down-regulated	Suppresses proliferation	CCND1	Cyclin D1	Oncogene	Zhang et al. [51]
81	hsa-miR-20	Down-regulated	Suppresses proliferation	E2F1	E2F transcription factor 1	Transcriptiona factor, Oncogene	Zhang et al. [51]
82	hsa-miR-200a	Down-regulated	Suppresses TGF-b signallig	BMI1	BMI1 Proto-Oncogene, Polycomb Ring Finger	Proto-oncogene, promotes invasion and metastasis (15454193)	O'Day et al. [49]
83	hsa-miR-200a	Down-regulated	Reduces tumor growth, metastasis and EMT	ZEB1	zinc finger E-box binding homeobox 1	Transcription factor, promote EMT and tumour metastasis (18376396)	van Schooneveld et al. [53]
84	hsa-miR-200a	Down-regulated	Reduces tumor growth, metastasis and EMT	ZEB2	zinc finger E-box binding homeobox 2	Transcription factor, promote EMT and tumour metastasis (18376396)	van Schooneveld et al. [53]
85	hsa-miR-200a	Down-regulated	Reduces tumor growth, metastasis and EMT	SNAI1	Snail Family Zinc Finger 1	Transcription factor	van Schooneveld et al. [53]
86	hsa-miR-200a	Down-regulated	Reduces tumor growth, metastasis and EMT	SNAI2	Snail Family Zinc Finger 2	Transcription factor	van Schooneveld et al. [53]
87	hsa-miR-200a	Down-regulated	Breast Neoplasms	KEAP1	Kelch Like ECH Associated Protein 1		21926171
88	hsa-miR-200b	Down-regulated	Suppresses TGF-b signallig	BMI1	BMI1 Proto-Oncogene, Polycomb Ring Finger	Proto-oncogene, promotes invasion and metastasis (15454193)	O'Day et al. [49]
89	hsa-miR-200b	Down-regulated	Reduces tumor growth, metastasis and EMT	ZEB1	zinc finger E-box binding homeobox 1	Transcription factor, promote EMT and tumour metastasis (18376396)	O'Day et al. [49]
90	hsa-miR-200b	Down-regulated	Reduces tumor growth, metastasis and EMT	ZEB2	zinc finger E-box binding homeobox 2	Transcription factor, promote EMT and tumour metastasis (18376396)	O'Day et al. [49]
91	hsa-miR-200b	Down-regulated	Reduces tumor growth, metastasis and EMT	SNAI1	Snail Family Zinc Finger 1	Transcription factor	O'Day et al. [49]
92	hsa-miR-200b	Down-regulated	Reduces tumor growth, metastasis and EMT	SNAI2	Snail Family Zinc Finger 2	Transcription factor	O'Day et al. [49]
93	hsa-miR-200c	Down-regulated	Suppresses TGF-b signallig	BMI1	BMI1 Proto-Oncogene, Polycomb Ring Finger	Proto-oncogene, promotes invasion and metastasis (15454193)	O'Day et al. [49]
94	hsa-miR-200c	Down-regulated	Reduces tumor growth, metastasis and EMT	ZEB1	zinc finger E-box binding homeobox 1	Transcription factor, promote EMT and tumour metastasis (18376396)	O'Day et al. [49]
95	hsa-miR-200c	Down-regulated	Reduces tumor growth, metastasis and EMT	ZEB2	zinc finger E-box binding homeobox 2	Transcription factor, promote EMT and tumour metastasis (18376396)	O'Day et al. [49]
96	hsa-miR-200c	Down-regulated	Reduces tumor growth, metastasis and EMT	SNAI1	Snail Family Zinc Finger 1	Transcription factor	O'Day et al. [49]
97	hsa-miR-200c	Down-regulated	Reduces tumor growth, metastasis and EMT	SNAI2	Snail Family Zinc Finger 2	Transcription factor	O'Day et al. [49]
98	hsa-miR-200c	Down-regulated	Suppresses migration and invasion	FHOD1	Formin Homology 2 Domain Containing 1	Regulators of the actin cytoskeleton (22144583)	22144583
99	hsa-miR-200c	Down-regulated	Suppresses migration and invasion	PPM1F	Protein Phosphatase, Mg2+/Mn2+ Dependent 1F	Regulators of the actin cytoskeleton (22144583)	22144583
100	hsa-miR-203	Down-regulated	Suppresses cell proliferation and migration	LASP1	Lim and SH3 domain protein 1	Promote cell proliferation and migration (22713668)	22713668
101	hsa-miR-203	Down-regulated	Suppresses cell proliferation and migration	BIRC5	baculoviral IAP repeat-containing protein 5	Promote cell proliferation and migration (22713668)	22713668
102	hsa-miR-205	Down-regulated	Suppresses proliferation and invasion	HMGB3	High Mobility Group Box 3	Transcription factor	van Schooneveld et al. [53]
103	hsa-miR-205	Down-regulated	Suppresses EMT	ZEB1	zinc finger E-box binding homeobox 1	Transcription factor, promote EMT and tumour metastasis (18376396)	Zhang et al. [51]
104	hsa-miR-205	Down-regulated	Suppresses EMT	ZEB2	zinc finger E-box binding homeobox 2	Transcription factor, promote EMT and tumour metastasis (18376396)	Zhang et al. [51]
105	hsa-miR-205	Down-regulated	Suppresses proliferation and invasion	ERBB3	Erb-B2 Receptor Tyrosine Kinase 3	Overexpressed and poor survival in breast cancer	Yu et al. [50]
106	hsa-miR-206	Up-regulated in ERα-negative MB-MDA-231 cells	Promotes proliferation	ESR1	Estrogen receptor 1	Transcriptiona factor, proto-oncogene, miR-206 represses ESR1 expression (17312270)	Zhang et al. [51]
107	hsa-miR-206	Down-regulated	Reduces migration, invasion and metastasis	CCND2	Cyclin D2	Oncogene	van Schooneveld et al. [53]
108	hsa-miR-206	Down-regulated	Reduces migration, invasion and metastasis	GJA1	Gap Junction Protein Alpha 1		van Schooneveld et al. [53]
109	hsa-miR-206	Down-regulated in ERα-positive MCF-7 cells	Reduces migration, invasion and metastasis	ESR1	Estrogen receptor 1	Transcriptiona factor, proto-oncogene, miR-206 expression is down-regulated in estrogen receptor alpha-positive human breast cancer (18593897)	18593897
110	hsa-miR-20a	Down-regulated	Suppresses proliferation	CCND1	Cyclin D1	Oncogene	18695042
111	hsa-miR-20a	Down-regulated	Suppresses proliferation	TGFBR2	Transforming Growth Factor Beta Receptor 2	Promote metastasis of advanced breast cancers (19050696)	17011485
112	hsa-miR-20b	Up-regulated	Promotes proliferation	HIF1A	Hypoxia Inducible Factor 1 Alpha Subunit	Transcription factor	20232316
113	hsa-miR-20b	Up-regulated	Promotes proliferation	STAT3	Signal transducer and activator of transcription 3		20232316
114	hsa-miR-21	Up-regulated	Promotes invasion, metastasis, migration and EMT	PDCD4	Programmed Cell Death 4	Neoplastic transformation inhibitor. PDCD4 expression attenuated with progression in breast cancer	van Schooneveld et al. [53]
115	hsa-miR-21	Up-regulated	Promotes invasion, metastasis, migration and EMT	TPM1	Tropomyosin 1 (Alpha)		van Schooneveld et al. [53]
116	hsa-miR-21	Up-regulated	Promotes invasion, metastasis, migration and EMT	TIMP3	TIMP metallopeptidase inhibitor 3	Associated with tumor invasion (20346171)	van Schooneveld et al. [53]
117	hsa-miR-21	Up-regulated	Suppresses apoptosis factor / promotes metastasis, invasion	BCL2	B-Cell CLL/Lymphoma 2	Oncogene	O'Day et al. [49]
118	hsa-miR-21	Up-regulated	Promotes invasion, metastasis, migration and EMT	HIF1A	Hypoxia Inducible Factor 1 Alpha Subunit	Transcription factor	O'Day et al. [49]
119	hsa-miR-21	Up-regulated	Promotes invasion, metastasis, migration and EMT	PTEN	Phosphatase And Tensin Homolog	Tumor suppressor	O'Day et al. [49]
120	hsa-miR-21	Up-regulated	Promotes invasion, metastasis, migration and EMT	SERPINB5	Serpin Family B Member 5	Breast cancer suppressor	O'Day et al. [49]
121	hsa-miR-218-1	Down-regulated	Tumor suppresive	HOXB3	Homeobox B3	Transcription factor	22705304
122	hsa-miR-218-2	Down-regulated	Tumor suppresive	HOXB3	Homeobox B3	Transcription factor	22705304
123	hsa-miR-22	Up-regulated	Inhibits estrogen signaling	ESR1	Estrogen receptor 1	Transcriptiona factor, proto-oncogene, miR-206 represses ESR1 expression (17312270)	19414598
124	hsa-miR-221	Up-regulated	Promotes proliferation	ESR1	Estrogen receptor 1	Transcriptiona factor, proto-oncogene, miR-206 represses ESR1 expression (17312270)	Zhang et al. [51]
125	hsa-miR-221	Up-regulated	Promotes EMT	ADIPOR1	Adiponectin Receptor 1	Overexpressed in breast cancer cell lines	Luqmani et al. [52]
126	hsa-miR-221	Down-regulated	Suppresses EMT	TRPS1	Transcriptional Repressor GATA Binding 1	Transcription factor	21868360
127	hsa-miR-222	Up-regulated	Promotes proliferation	ESR1	Estrogen receptor 1	Transcriptiona factor, proto-oncogene, miR-206 represses ESR1 expression (17312270)	Zhang et al. [51]
128	hsa-miR-222	Up-regulated	Promotes EMT	ADIPOR1	Adiponectin Receptor 1	Overexpressed in breast cancer cell lines	Luqmani et al. [52]
129	hsa-miR-222	Up-regulated	Promotes EMT	TRPS1	Transcriptional Repressor GATA Binding 1	Transcription factor	21868360
130	hsa-miR-224	Up-regulated	Promote invasion and expression of metastasis genes	PLAU	Plasminogen Activator, Urokinase		22809510
131	hsa-miR-24	Up-regulated	Promotes EMT	TGFB1	Transforming Growth Factor Beta 1	Proto-oncogene	Luqmani et al. [52]
132	hsa-miR-24	Up-regulated	Promotes EMT	NET1	Neuroepithelial Cell Transforming 1	Expressed in breast adenocarcinoma cells and may facilitate their migration (21857017)	Luqmani et al. [52]
133	hsa-miR-24	Up-regulated	Promotes EMT	ROCK1	Rho Associated Coiled-Coil Containing Protein Kinase 1		Luqmani et al. [52]
134	hsa-miR-24-2	Up-regulated	Induce apoptosis	BCL2	B-Cell CLL/Lymphoma 2	Oncogene	22328513
135	hsa-miR-25	Up-regulated	Promotes proliferation	RB1	Retinoblastoma 1	Tumor suppressor	Zhang et al. [51]
136	hsa-miR-26a-1	Down-regulated	Tumor suppresive	MCL1	Myeloid Cell Leukemia 1	Anti-apoptotic member of the Bcl-2 family (23750239)	23750239
137	hsa-miR-26a-2	Down-regulated	Tumor suppresive	MCL1	Myeloid Cell Leukemia 1	Anti-apoptotic member of the Bcl-2 family (23750239)	23750239
138	hsa-miR-26b	Down-regulated	Inhibitis proliferation	PTGS2	Prostaglandin-Endoperoxide Synthase 2	Associated with cell proliferation (23374284)	23374284
139	hsa-miR-26b	Down-regulated	Inhibitis proliferation	SLC7A11	Solute Carrier Family 7 Member 11	Associated with cell apoptosis (2510944)	21510944
140	hsa-miR-27a	Up-regulated	Promotes proliferation	MTF1	Metal-Regulatory Transcription Factor 1	Transcription factor	Zhang et al. [51]
141	hsa-miR-27a	Up-regulated	Promotes proliferation	FOXO1	Forkhead Box O1	Transcription factor	19574223
142	hsa-miR-27a	Up-regulated	Promotes proliferation	ZBTB10	Zinc Finger And BTB Domain Containing 10	Transcription regulator, putative tumor suppressor	18006846
143	hsa-miR-29	Up-regulated	Promotes EMT	NMI	N-Myc And STAT Interactor		Luqmani et al. [52]
144	hsa-miR-29a	Up-regulated	Promotes EMT	ZFP36	ZFP36 Ring Finger Protein		Luqmani et al. [52]
145	hsa-miR-29a	Up-regulated	Promotes EMT	DICER1	dicer 1, ribonuclease III	Down-regulated in malignant breast cancer (22821364)	Luqmani et al. [52]
146	hsa-miR-29a	Up-regulated	Promotes EMT	ATP1B1	ATPase Na+/K+ Transporting Subunit Beta 1		22330642
147	hsa-miR-29b-1	Up-regulated	Promote invasion	COL4A2	Collagen Type IV Alpha 2	Associated with tumor invasion (22864815)	22864815
148	hsa-miR-29b-1	Up-regulated	Breast Neoplasms	ATP1B1	ATPase Na+/K+ Transporting Subunit Beta 1		22330642
149	hsa-miR-29b-1	Up-regulated	Promote invasion	C1QTNF6	C1q And Tumor Necrosis Factor Related Protein 6	Associated with tumor invasion (22864815)	22864815
150	hsa-miR-29b-1	Up-regulated	Promote invasion	SPARC	Secreted Protein Acidic And Cysteine Rich	Associated with tumor invasion (22864815)	22864815
151	hsa-miR-29b-2	Up-regulated	Breast Neoplasms	COL4A2	Collagen Type IV Alpha 2	Associated with tumor invasion (22864815)	22864815
152	hsa-miR-29b-2	Up-regulated	Breast Neoplasms	ATP1B1	ATPase Na+/K+ Transporting Subunit Beta 1		22330642
153	hsa-miR-29b-2	Up-regulated	Breast Neoplasms	C1QTNF6	C1q And Tumor Necrosis Factor Related Protein 6	Associated with tumor invasion (22864815)	22864815
154	hsa-miR-29b-2	Up-regulated	Breast Neoplasms	SPARC	Secreted Protein Acidic And Cysteine Rich	Associated with tumor invasion (22864815)	22864815
155	hsa-miR-29c	Up-regulated	Breast Neoplasms	ATP1B1	ATPase Na+/K+ Transporting Subunit Beta 1		22330642
156	hsa-miR-30	Down-regulated	Suppresses breast tumor-initial cell self-renewal	UBE2I	Ubiquitin Conjugating Enzyme E2 I		Zhang et al. [51]
157	hsa-miR-30	Down-regulated	Suppresses breast tumor-initial cell self-renewal	ITGB3	Integrin Subunit Beta 3		Zhang et al. [51]
158	hsa-miR-30c-1	Down-regulated	Promote cell proliferation	KRAS	Kirsten Rat Sarcoma Viral Oncogene Homolog	Oncogene	22701724
159	hsa-miR-30c-2	Down-regulated	Promote cell proliferation	KRAS	Kirsten Rat Sarcoma Viral Oncogene Homolog	Oncogene	22701724
160	hsa-miR-31	Down-regulated	Inhibits several steps of the invasion-metastasis cascade in breast cancer	RHOA	Ras Homolog Family Member A	significantly increased in breast cancer	van Schooneveld et al. [53]
161	hsa-miR-31	Down-regulated	Reduces cancer progression and metastasis	WASF3	WAS Protein Family Member 3	Facilitate invasion and metastasis in breast cancer cells through HER2/HER3 signaling (26804171)	van Schooneveld et al. [53]
162	hsa-miR-328		Breast Neoplasms	ABCG2	ATP Binding Cassette Subfamily G Member 2	Human breast cancer resistance protein (21219875)	21219875
163	hsa-miR-335	Down-regulated	Suppresses metastasis and migration	SOX4	SRY-Box 4	Transcription factor	van Schooneveld et al. [53]
164	hsa-miR-335	Down-regulated	Suppresses metastasis and migration	TNC	Tenascin C		van Schooneveld et al. [53]
165	hsa-miR-340	Down-regulated	Suppresses breast cancer cell migration and inhibition	MET	MET Proto-Oncogene, Receptor Tyrosine Kinase	Oncogene	21692045
166	hsa-miR-34a	Down-regulated	Suppresses DNA damage, proliferation	CCND1	Cyclin D1	Oncogene	O'Day et al. [49]
167	hsa-miR-34a	Down-regulated	Suppresses DNA damage, proliferation	CDK6	Cyclin-Dependent Kinase 6	Tumor suppressor	O'Day et al. [49]
168	hsa-miR-34a	Down-regulated	Suppresses DNA damage, proliferation	E2F3	E2F transcription factor 3	Transcription factor	O'Day et al. [49]
169	hsa-miR-34a	Down-regulated	Suppresses DNA damage, proliferation	MYC	V-Myc Avian Myelocytomatosis Viral Oncogene Homolog	Transcription factor, Oncogene	O'Day et al. [49]
170	hsa-miR-34a	Down-regulated	Induces apoptosis	BCL2	B-Cell CLL/Lymphoma 2	Oncogene	Zhang et al. [51]
171	hsa-miR-34a	Down-regulated	Suppresses metastasis and migration	NOTCH1	Notch 1	Higher Notch1 expression was associated with transition from ductal carcinoma in situ (DCIS) to invasive cancer	23085450
172	hsa-miR-34a	Down-regulated	Suppresses metastasis and migration	AXL	AXL Receptor Tyrosine Kinase	Positively correlates with tumor metastasis and invasiveness in breast cancer	21814748
173	hsa-miR-34b	Down-regulated	Breast Neoplasms	CCND1	Cyclin D1	Oncogene	22113133
174	hsa-miR-365b	Down-regulated	Breast Neoplasms	BCL2	B-Cell CLL/Lymphoma 2	Oncogene	22328513
175	hsa-miR-367	Down-regulated	Breast Neoplasms	RYR3	Ryanodine receptor 3 gene	Associated with tumor growth and migration of breast cancer cells	21810988
176	hsa-miR-373	Up-regulated	Promotes cell migration, invasion, and metastasis	CD44	CD44 Molecule		van Schooneveld et al. [53]
177	hsa-miR-375	Down-regulated	Suppresses EMT	MTDH			Luqmani et al. [52]
178	hsa-miR-429	Down-regulated	Suppresses EMT	ZEB2	zinc finger E-box binding homeobox 2	Transcription factor, promote EMT and tumour metastasis (18376396)	18376396
179	hsa-miR-429	Down-regulated	Suppresses EMT	ZEB1	zinc finger E-box binding homeobox 1	Transcription factor, promote EMT and tumour metastasis (18376396)	18376396
180	hsa-miR-448	Down-regulated	Suppresses EMT	SATB1	SATB Homeobox 1	Transcription factor	Luqmani et al. [52]
181	hsa-miR-513a		progestin-regulated miRNAs	ATP1B1	ATPase Na+/K+ Transporting Subunit Beta 1	Progestin-responsive genes	22330642
182	hsa-miR-519c		Breast Neoplasms	ABCG2	ATP Binding Cassette Subfamily G Member 2	Human breast cancer resistance protein (21219875)	21219875
183	hsa-miR-520c	Up-regulated	Promotes metastasis	CD44	CD44 Molecule		O'Day et al. [49]
184	hsa-miR-520h		Breast Neoplasms	ABCG2	ATP Binding Cassette Subfamily G Member 2	Human breast cancer resistance protein (21219875)	21219875
185	hsa-miR-632	Up-regulated	Breast Neoplasms	DNAJB6	DnaJ Heat Shock Protein Family (Hsp40) Member B6	A negative regulator of breast tumor progression (22710984)	22710984
186	hsa-miR-661	Up-regulated	Promote EMT	STARD10	StAR Related Lipid Transfer Domain Containing 10	Associated with EMT (20543867)	20543867
187	hsa-miR-661	Up-regulated	Promote EMT	NECTIN1	Nectin Cell Adhesion Molecule 1	Associated with EMT (20543867)	20543867
188	hsa-miR-672	Down-regulated	Suppresses EMT	PRDX6	Peroxiredoxin 6	Up-regulated in highly invasive and potentially metastatic (17980029)	Zhang et al. [51]
189	hsa-miR-7	Down-regulated	Suppresses EMT	SETDB1	SET Domain Bifurcated 1	Transcription factor	Luqmani et al. [52]
190	hsa-miR-7-1	Down-regulated	Suppresses invasion	SET8	SET domain containing 8	Associated with tumor metastasis (23720754)	23720754
191	hsa-miR-7-1	Down-regulated	Tumor suppresive	HOXB3	Homeobox B3	Transcription factor	22705304
192	hsa-miR-7-1	Down-regulated	Suppresses EMT	PTK2	Protein Tyrosine Kinase 2	Mediates cell proliferation and cell survival (22876288)	22876288
193	hsa-miR-7-2	Down-regulated	Suppresses invasion	KMT5A	Lysine Methyltransferase 5A	Associated with tumor metastasis (23720754)	23720754
194	hsa-miR-7-2	Down-regulated	Tumor suppresive	HOXB3	Homeobox B3	Transcription factor	22705304
195	hsa-miR-7-2	Down-regulated	Suppresses invasion	PTK2	Protein Tyrosine Kinase 2	Mediates cell proliferation and cell survival (22876288)	22876288
196	hsa-miR-7-3	Down-regulated	Suppresses invasion	KMT5A	Lysine Methyltransferase 5A	Associated with tumor metastasis (23720754)	23720754
197	hsa-miR-7-3	Down-regulated	Tumor suppresive	HOXB3	Homeobox B3	Transcription factor	22705304
198	hsa-miR-7-3	Down-regulated	Suppresses invasion	FAK	Focal adhesion kinase	Mediates cell proliferation and cell survival (22876288)	22876288
199	hsa-miR-9	Up-regulated	Promotes EMT	CDH1	Cadherin 1	Tumor suppressor	Zhang et al. [51]
200	hsa-miR-9-1	Down-regulated	Inhibit tumor cell growth	ITGB1	Integrin Subunit Beta 1	Associated with tumor cell growth	23530058
201	hsa-miR-9-2	Down-regulated	Inhibit tumor cell growth	ITGB1	Integrin Subunit Beta 1	Associated with tumor cell growth	23530058
202	hsa-miR-93	Up-regulated	Promotes proliferation	RB1	Retinoblastoma 1	Tumor suppressor	Zhang et al. [51]
203	hsa-miR-9-3	Down-regulated	Inhibit tumor cell growth	ITGB1	Integrin Subunit Beta 1	Associated with tumor cell growth	23530058
204	hsa-miR-96	Up-regulated	Promotes proliferation	FOXO1	Forkhead Box O1	Transcription factor	19574223
Note. The table is sorted by descending order of miRNA names.
1. PMID, the unique identifier number used in PubMed articles
2. EMT, epithelial-to-mesenchymal transition

## Sheet: S1Tab_miR-mR_GSE19783GSE58215
S1 Table B. List of miRNA-mRNA interactions that are associated with breast cancer subtypes (NCBI GEO data)
No.	miRNA	mRNA	BDeu score (natural logarithm)	BNPP
miRNA-mRNA interactions that are associated with breast cancer molecular subtype (from GSE19783)
1	hsa-miR-18a	IGF1R	-86.9024	0.986494
2	hsa-miR-199a-5p	ESR1	-88.6221	0.986494
3	hsa-miR-17*	IGF1R	-88.8058	0.986494
4	hsa-miR-29c*	EPO	-88.9598	0.993072
5	hsa-miR-18a	SDC1	-89.9043	0.993072
6	hsa-miR-18b	IGF1R	-90.1382	0.993072
7	hsa-miR-199b-5p	IGF1R	-90.9389	0.99413
8	hsa-miR-199b-3p	IGF1R	-91.2653	0.991883
9	hsa-miR-125b	ESR1	-91.5336	0.984816
10	hsa-miR-18a	BCL2	-91.6744	0.980412
11	hsa-miR-34a*	ESR1	-92.4379	0.963311
12	hsa-miR-26a	MET	-93.0252	0.993072
miRNA-mRNA interactions that are associated with breast cancer molecular subtype (from GSE58215)
1	hsa-miR-29c*	BIRC5	-250.84	0.986494
2	hsa-miR-18a	BIRC5	-254.027	0.986494
3	hsa-miR-18b	ESR1	-257.022	0.963692
Note. The BDeu score was rounded off to the second decimal place. The table is sorted by the descending order of the BDeu score.
